# Supplementary material for: Quantitative Analysis of the Shape Characteristics for Quartz Particles
Source: Materials (Basel). 2026 Mar 11;19(6):1068. doi: 10.3390/ma19061068 (PMC13028081; doi:10.3390/ma19061068)
Supplement: Supplementary file 1 [file materials-19-01068-s001.zip]

Archive with 1 entries (1 files):
- materials-4163423-supplementary.pdf
